# Supplementary material for: Identification, Comparison and Classification of Volatile Compounds in Peels of 40 Apple Cultivars by HS–SPME with GC–MS
Source: Foods. 2021 May 11;10(5):1051. doi: 10.3390/foods10051051 (PMC8151858; doi:10.3390/foods10051051)
Supplement: Supplementary file 1 [file foods-10-01051-s001.zip]

Archive with 1 entries (1 files):
- foods-1202398-supplementary.xls
