# Supplementary material for: Identification, Comparison and Classification of Volatile Compounds in Peels of 40 Apple Cultivars by HS–SPME with GC–MS
Source: Foods. 2021 May 11;10(5):1051. doi: 10.3390/foods10051051 (PMC8151858; doi:10.3390/foods10051051)
Supplement: Supplementary file 1 [file foods-10-01051-s001.zip › foods-1202398-supplementary.xls]

## Sheet: Table S1
Table S1. Number of apple cultivars for each identified volatile compound
Code	volatile compound	Number of cultivars	Code	volatile compound	Number of cultivars
E1	Ethyl acetate	3	E40	Hexyl hexanoate	40
E2	Ethyl propanoate	1	E41	Butyl caprylate	11
E3	Propyl acetate	5	E42	Hexyl tiglate	34
E4	Ethyl butyrate	7	E43	Butyrolactone	1
E5	Propyl propionate	6	E44	2-Pentyl octanoate	7
E6	Ethyl 2-methylbutyrate	5	E45	2-Methylbutyl octanoate	25
E7	Butyl acetate	29	E46	Hexyl caprylate	25
E8	2-Methylbutyl acetate	31	E47	Butyl caprate	6
E9	Propyl butyrate	3	A1	Hexanal	40
E10	Propyl 2-methylbutyrate	17	A2	2-Methyl-4-pentenal	7
E11	Butyl propionate	20	A3	3-Hexenal	18
E12	Amyl acetate	27	A4	(E)-2-Hexenal	40
E13	Amyl propionate	13	A5	Octanal	8
E14	Butyl butyrate	39	A6	(Z)-2-Heptenal	17
E15	Butyl 2-methylbutyrate	22	A7	Nonanal	24
E16	2-Methylbutyl butyrate	23	A8	(E)-2-Octenal	12
E17	Hexyl acetate	40	A9	(E,E)-2,4-Heptadienal	3
E18	Pentyl valerate	1	A10	(Z)-2-Nonenal	2
E19	2-Methylbutyl 2-methylbutyrate	28	A11	Benzaldehyde	2
E20	Pentyl butyrate	26	A12	(E)-2-Decenal	3
E21	Propyl hexanoate	14	B1	1-Propanol	1
E22	Amyl 2-methylbutyrate	35	B2	1-Butanol	7
E23	Hexyl propanoate	39	B3	2-Methyl-1-butanol	21
E24	Hexyl isobutyrate	3	B4	2-Hexyn-1-ol	38
E25	Heptyl acetate	2	B5	1-Hexanol	35
E26	Butyl caproate	40	C1	1-Penten-3-one	7
E27	Hexyl butyrate	40	C2	1-Octen-3-one	10
E28	Hexyl 2-methylbutyrate	40	C3	6-Methyl-5-hepten-2-one	8
E29	Ethyl octanoate	3	D1	2-Methylbutanoic acid	19
E30	2-Methylbutyl hexanoate	35	O1	(E)-2-Pentenal	1
E31	trans-2-Hexenyl valerate	8	O2	Dodecane	8
E32	Amyl caproate	22	O3	Tetradecane	34
E33	Octyl hexanoate	4	O4	Copaene	8
E34	Hexyl valerate	4	O5	Hexadecane	18
E35	Butyl heptanoate	11	O6	Estragole	33
E36	Propyl octanoate	13	O7	α-Bergamotene-	36
E37	Heptyl valerate	3	O8	α-Farnesene	40
E38	Heptyl 2-methylbutyrate	24	O9	Thujopsene	19
E39	3-methylbut-2-enyl hexanoate	2	O10	Anethole	28

## Sheet: Table S2
Table S2. The content (µg/kg FW) of eight common volatile compounds in peels of 40 apple cultivars
Cultivars	Hexyl acetate	Butyl caproate	Hexyl butyrate	Hexyl 2-methylbutyrate	Hexyl hexanoate	Hexanal	(E)-2-Hexenal	α-Farnesene
RG	311.63±36.89	219.16±18.95	116.42±10.87	283.36±30.41	290.24±25.78	76.93±8.27	631.72±59.98	18.73±1.69
GD	1324.91±145.21	68.00±7.85	287.02±29.63	500.95±58.12	512.15±60.23	130.52±15.21	835.78±85.96	61.91±7.56
FJ	124.14±17.12	121.68±15.21	70.13±8.54	1247.74±143.86	222.38±26.56	42.77±8.65	569.95±26.95	140.51±19.85
JNG	1617.70±180.45	1607.26±184.56	1574.41±195.21	1742.48±145.65	1319.28±158.72	756.56±82.36	1143.89±150.36	2919.09±325.82
ID	202.27±24.56	209.59±23.15	118.64±17.95	586.62±76.52	1018.30±140.52	87.97±9.54	2352.61±257.84	343.93±41.63
OI	456.37±56.32	293.28±35.96	890.82±96.35	7589.21±865.32	968.52±102.36	225.26±18.69	3576.48±450.96	669.77±70.89
HF	20.34±2.15	68.82±7.62	833.25±89.33	3951.26±485.26	772.87±65.81	141.37±18.96	2255.33±257.98	1010.29±124.86
JNT	493.72±56.32	28.00±2.36	189.95±1.45	2487.87±268.98	165.93±17.86	200.09±25.12	2527.58±321.56	199.26±22.36
MYK	341.75±45.69	313.49±35.88	384.10±49.78	3249.63±384.96	1478.14±156.98	153.44±18.66	1760.03±189.20	1573.94±185.46
GS	12.12±1.33	15.98±1.96	65.33±7.52	261.72±23.54	139.78±12.96	147.67±12.54	2439.51±280.95	493.67±53.69
RL	415.89±38.45	463.41±40.85	512.96±58.96	5992.96±684.15	1456.45±186.78	156.22±12.36	2225.45±254.69	923.51±98.63
SR	115.95±13.75	297.66±26.53	141.41±12.85	266.11±28.56	459.72±48.50	79.51±8.54	1573.37±178.94	236.48±28.94
HG	84.53±8.54	157.22±19.45	1226.6±200.12	3813.4±394.75	1469.69±150.28	353.86±26.75	2568.99±245.78	353.96±46.98
HS	17.83±1.50	26.97±2.98	3.62±0.15	160.76±12.75	239.84±28.96	142.7±15.20	1301.56±180.32	7.76±0.85
HY	904.19±84.15	1211.25±150.21	969.63±100.25	3744.1±298.05	2108.62±280.96	1050.38±85.45	1835.30±124.25	1764.49±150.42
EV	1380.88±15.86	661.45±25.78	758.79±45.96	2777.76±300.15	3247.73±350.56	121.50±9.16	868.83±70.43	48.52±3.82
RGL	451.43±51.72	326.76±30.84	455.95±67.02	4628.49±450.66	1495.72±120.78	168.76±12.28	2112.05±243.56	1636.67±118.45
SI	69.02±5.21	97.96±4.56	90.89±8.52	739.31±86.12	359.05±25.74	326.66±38.10	2304.07±185.45	473.42±38.20
JG	1074.21±120.25	662.87±45.87	1695.57±150.12	5688.08±486.97	2700.15±280.45	470.52±52.84	4435.22±500.52	1274.65±102.73
COP	166.91±18.56	7.70±0.56	7.50±0.52	306.36±23.85	88.31±9.20	151.53±12.02	1636.52±186.78	40.62±2.86
JZ	975.70±75.16	795.65±88.12	2145.69±186.54	8980.62±850.45	321.59±25.67	267.79±20.32	2228.34±201.75	2006.98
CM	1023.74±140.25	1101.64±120.89	1311.43±140.25	4645.32±512.78	283.29±20.22	281.89±26.17	2345.06±251.96	2074.39±230.78
HC	1649.99±180.52	442.19±48.71	1166.86±105.87	10087.55±1534.58	5688.01±415.97	126.97±10.85	2466.65±236.08	1455.39±138.95
MD	428.58±53.84	375.40±28.50	270.26±18.65	1014.60±120.87	474.79±42.65	238.71±15.38	1108.37±146.85	198.46±25.38
MI	251.44±18.65	1126.08±125.36	642.59±74.21	2021.38±186.45	2872.65±300.89	291.17±35.21	1743.18±190.62	928.76±130.25
QG	1158.80±150.63	1204.67±135.96	2709.52±302.51	4849.92±523.50	5494.48±475.20	517.39±45.28	3673.00±285.45	1536.53±120.82
QYG	369.06±25.84	47.31±6.85	243.90±32.45	1101.76±143.58	961.62±57.88	219.93±12.84	1566.45±176.94	353.21±45.88
QYE	19.65±1.63	303.83±36.84	1277.16±187.29	243.31±30.47	621.23±52.46	135.46±15.20	579.38±48.92	139.29±17.85
QYN	10.61±1.85	348.87±30.15	1535.08±180.63	855.49±76.24	4062.51±486.32	258.82±28.63	1257.03±152.55	1188.50±152.42
W1	477.66±43.65	570.36±53.86	548.65±62.37	1437.28±185.62	1135.98±135.82	304.93±32.55	1933.54±203.67	1288.48±152.62
WJK	24.84±2.67	30.64±2.53	610.73±73.24	1043.71±130.52	515.22±56.34	351.10±38.92	2159.05±235.60	474.86±40.28
AO	34.58±3.86	174.89±10.65	2136.86±265.33	6907.24±754.28	3549.83±395.62	257.79±28.53	2084.98±285.35	1473.07±186.35
RD	172.69±18.57	612.69±68.51	390.83±45.36	3608.36±425.38	1912.10±245.36	372.01±40.32	3057.54±285.32	1290.43±143.65
YH	367.61±40.32	275.43±28.63	374.83±40.65	2789.47±321.56	83.05±7.64	219.07±18.54	1874.98±156.42	397.45±45.68
PL	637.59±53.21	561.62±62.35	874.11±74.21	4994.28±562.30	211.98±18.62	49.67±6.25	1577.69±165.32	767.59±95.62
CF2	777.94±56.92	619.58±55.62	849.02±75.68	6258.28±784.36	2418.26±286.65	140.33±1.23	2525.39±267.21	906.00±84.16
PNM	289.55±35.06	112.72±15.62	178.38±18.64	2058.86±246.85	396.57±48.65	328.94±35.66	2328.94±267.84	826.78±95.61
RX	11.88±1.02	131.33±12.30	364.51±27.62	3257.41±386.12	631.19±72.58	138.16±12.84	2473.84±286.51	735.11±68.52
RY	30.37±2.61	100.32±9.46	400.19±32.84	1600.94±185.94	240.09±18.64	29.29±1.86	1360.22±154.30	273.00±28.62
RXH	1399.58±145.63	1551.01±186.35	1261.14±135.36	5633.91±594.53	5403.15±586.30	171.98±14.36	3010.64±285.12	1498.29±186.02

## Sheet: Table S3
Table S3. The contents (µg/kg FW) of identified volatiles in the peels of 40 apple cultivars
Code	Compounds	CAS	RG	GD	FJ	JNG	ID	OI	HF	JNT	MYK	GS	RL	SR	HG	HS	HY	EV	RGL	SI	JG	COP	JZ	CM	HC	MD	MI	QG	QYG	QYE	QYN	W1	WJK	AO	RD	YH	PL	CF2	PNM	RX	RY	RXH
Esters
E1	Ethyl acetate	141-78-6	ND	ND	ND	ND	11.37±1.35	ND	ND	ND	ND	ND	ND	ND	ND	ND	73.34±8.52	ND	ND	ND	ND	ND	ND	ND	35.51±3.25	ND	ND	ND	ND	ND	ND	ND	ND	ND	ND	ND	ND	ND	ND	ND	ND	ND
E2	Ethyl propanoate	105-37-3	ND	ND	ND	ND	ND	ND	ND	ND	ND	ND	ND	ND	ND	ND	ND	ND	ND	ND	ND	ND	ND	ND	9.53±0.85	ND	ND	ND	ND	ND	ND	ND	ND	ND	ND	ND	ND	ND	ND	ND	ND	ND
E3	Propyl acetate	109-60-4	ND	ND	ND	52.92±5.12	ND	ND	ND	ND	ND	ND	ND	ND	ND	ND	48.44±4.96	ND	ND	ND	ND	ND	17.34±1.28	ND	ND	ND	ND	ND	ND	ND	ND	ND	ND	ND	ND	8.55±0.63	ND	ND	8.42±0.76	ND	ND	ND
E4	Ethyl butyrate	105-54-4	ND	ND	ND	ND	5.38±0.68	ND	12.53±1.12	ND	ND	ND	ND	ND	ND	ND	ND	ND	ND	ND	ND	ND	ND	ND	147.95±12.30	ND	6.57±0.25	ND	ND	ND	ND	ND	9.03±0.53	132.75±10.28	ND	ND	ND	ND	ND	ND	ND	26.48±2.05
E5	Propyl propionate	106-36-5	ND	ND	ND	ND	ND	ND	ND	ND	ND	ND	8.15±0.98	ND	ND	ND	15.53±1.86	ND	21.30±1.52	ND	ND	ND	22.76±2.86	ND	ND	ND	ND	ND	ND	ND	ND	ND	ND	ND	ND	9.60±0.56	ND	ND	19.75±1.28	ND	ND	ND
E6	Ethyl 2-methylbutyrate	7452-79-1	ND	ND	ND	ND	7.94±0.95	ND	ND	ND	ND	ND	ND	ND	ND	ND	30.00±2.96	ND	ND	ND	ND	ND	ND	ND	74.61±8.56	ND	ND	ND	ND	ND	ND	ND	ND	72.88±6.35	ND	ND	ND	ND	ND	ND	ND	8.75±0.53
E7	Butyl acetate	123-86-4	88.60±10.23	137.59±12.25	40.02±4.24	1064.54±146.53	28.52±3.25	68.76±7.56	ND	22.93±3.63	83.86±9.65	ND	106.55±12.25	26.61±2.96	ND	ND	946.94±102.35	412.61±45.25	112.82±18.53	ND	88.12±7.52	ND	311.07±40.28	425.28±25.63	278.77±32.12	119.63±5.68	110.63±8.64	197.86±23.25	15.96±1.28	ND	ND	205.70±26.36	ND	ND	36.96±5.20	104.88±12.38	38.87±2.86	246.88±26.32	84.78±9.25	ND	2.17±0.22	404.60±35.62
E8	2-Methylbutyl acetate	624-41-9	119.07±15.36	131.44±14.58	244.84±26.65	526.53±72.32	33.93±4.56	177.07±20.36	ND	153.95±14.23	535.05±65.23	ND	521.32±58.96	25.62±2.45	ND	ND	445.31±56.12	317.57±25.69	695.51±74.52	148.22±9.56	115.94±10.25	ND	1158.08±150.64	271.77±18.45	225.97±17.56	59.91±5.21	290.76±32.86	94.39±8.52	118.75±15.42	ND	ND	323.88±35.84	ND	38.38±2.86	455.73±38.35	495.37±39.82	122.86±14.65	618.14±58.36	460.20±52.38	ND	24.20±1.85	851.07±94.53
E9	Propyl butyrate	105-66-8	ND	ND	ND	ND	ND	ND	15.50±1.23	ND	ND	ND	ND	ND	26.05±3.25	ND	ND	ND	ND	ND	ND	ND	ND	ND	ND	ND	ND	ND	ND	ND	ND	ND	ND	ND	ND	ND	ND	ND	ND	13.11±1.16	ND	ND
E10	Propyl 2-methylbutyrate	37064-20-3	ND	ND	7.03±0.89	22.42±1.23	ND	ND	ND	ND	34.40±2.36	ND	33.20±2.65	ND	26.93±2.56	ND	57.07±6.69	ND	94.23±8.64	ND	ND	ND	14.50±1.07	ND	19.28±1.48	ND	6.87±0.87	ND	ND	ND	ND	ND	ND	26.32±2.35	48.79±3.85	46.44±4.21	ND	26.98±2.45	51.70±6.23	16.57±1.43	ND	13.61±1.20
E11	Butyl propionate	590-01-2	ND	19.15±2.56	36.23±4.21	281.13±19.45	ND	18.64±1.96	ND	32.48±3.96	87.48±8.45	ND	114.22±14.52	ND	ND	ND	163.29±12.45	100.04±12.30	150.73±14.68	ND	ND	8.83±0.36	343.31±25.65	109.18±13.25	94.03±6.98	ND	42.73±3.21	ND	ND	ND	ND	51.15±5.62	ND	ND	ND	35.75±3.39	ND	204.75±15.20	84.01±9.62	ND	ND	85.61±6.51
E12	Amyl acetate	628-63-7	13.08±2.08	89.25±9.56	8.71±0.96	51.63±3.24	9.65±1.21	ND	ND	11.06±1.53	21.02±1.65	ND	26.22±3.22	5.33±0.58	ND	ND	39.15±2.15	32.33±2.56	31.94±2.65	ND	23.24±2.65	ND	52.33±3.28	40.41±3.25	63.02±6.23	19.91±0.65	26.72±1.25	30.69±2.65	8.51±0.25	ND	ND	43.46±5.20	ND	ND	15.98±1.65	27.42±2.38	11.13±1.35	33.57±2.65	20.17±3.21	ND	ND	50.01±4.23
E13	Amyl propionate	624-54-4	ND	ND	12.04±2.21	ND	ND	ND	ND	23.64±0.96	31.11±3.65	ND	ND	ND	ND	ND	ND	ND	50.66±5.12	12.82±1.25	ND	ND	103.27±8.56	ND	ND	ND	17.32±1.02	ND	ND	ND	ND	12.49±1.12	ND	ND	38.01±3.95	33.29±3.85	ND	39.46±2.95	45.22±5.36	21.06±1.08	ND	ND
E14	Butyl butyrate	109-21-7	14.48±1.96	31.84±3.25	24.44±1.98	183.53±9.78	14.36±1.23	183.43±20.42	71.09±6.96	8.01±0.55	56.88±5.89	ND	94.23±8.54	30.88±4.25	90.11±8.65	2.18±0.10	322.27±24.86	77.34±8.52	89.55±7.28	6.48±0.27	181.70±15.20	3.12±0.12	262.43±28.53	213.75±22.98	102.39±5.58	123.30±14.86	143.11±17.63	490.14±53.36	7.41±0.30	132.74±15.43	162.22±18.65	118.77±14.38	33.02±2.65	171.31±13.64	44.97±5.62	51.59±5.62	61.30±5.94	179.76±13.64	36.93±4.02	55.96±5.34	1.70±0.08	261.74±23.62
E15	Butyl 2-methylbutyrate	15706-73-7	ND	ND	131.97±15.22	689.89±59.62	ND	398.38±45.65	ND	ND	253.93±26.89	ND	372.11±42.78	ND	250.16±28.56	ND	976.61±86.20	127.24±13.24	344.56±35.25	ND	380.06±35.86	ND	651.60±78.42	379.66±32.02	434.48±21.45	89.49±9.65	ND	314.25±40.15	ND	ND	ND	260.27±23.83	ND	297.82±35.23	259.99±35.63	335.44±36.43	ND	564.76±48.61	ND	194.95±18.56	ND	484.13±41.02
E16	2-Methylbutyl butyrate	51115-64-1	2.38±0.15	ND	6.69±0.63	ND	ND	16.22±1.85	13.68±1.45	8.62±0.49	21.90±1.98	ND	32.14±4.21	ND	19.57±2.44	ND	ND	ND	32.18±2.96	12.42±1.08	ND	ND	69.21±5.21	ND	ND	4.54±0.27	23.66±1.35	ND	5.36±0.44	ND	ND	17.39±1.52	ND	22.10±1.85	39.56±5.20	19.02±2.30	6.14±0.87	28.77±2.15	13.51±1.65	36.09±3.21	ND	23.64±2.12
E17	Hexyl acetate	142-92-7	311.63±36.89	1324.91±145.21	124.14±17.12	1617.70±180.45	202.27±24.56	456.37±56.32	20.34±2.15	493.72±56.32	341.75±45.69	12.12±1.33	415.89±38.45	115.95±13.75	84.53±8.54	17.83±1.50	904.19±84.15	1380.88±15.86	451.43±51.72	69.02±5.21	1074.21±120.25	166.91±18.56	975.70±75.16	1023.74±140.25	1649.99±180.52	428.58±53.84	251.44±18.65	1158.80±150.63	369.06±25.84	19.65±1.63	10.61±1.85	477.66±43.65	24.84±2.67	34.58±3.86	172.69±18.57	367.61±40.32	637.59±53.21	777.94±56.92	289.55±35.06	11.88±1.02	30.37±2.61	1399.58±145.63
E18	Pentyl valerate	2173-56-0	ND	ND	ND	ND	ND	ND	ND	ND	ND	ND	ND	ND	143.61±15.65	ND	ND	ND	ND	ND	ND	ND	ND	ND	ND	ND	ND	ND	ND	ND	ND	ND	ND	ND	ND	ND	ND	ND	ND	ND	ND	ND
E19	2-Methylbutyl 2-methylbutyrate	2445-78-5	11.45±1.02	ND	36.07±5.87	36.90±2.15	ND	35.91±2.52	23.01±3.05	63.81±8.45	91.00±8.65	ND	125.84±16.35	ND	36.31±2.12	ND	36.13±3.12	ND	130.15±18.45	52.92±3.20	15.68±1.20	ND	268.76±15.88	19.41±1.02	23.15±2.97	ND	55.20±4.28	ND	13.44±2.11	ND	ND	36.96±3.52	ND	21.94±2.65	184.61±20.33	106.24±14.87	18.90±1.25	86.16±7.46	67.41±5.36	87.77±6.53	2.49±0.14	58.88±4.35
E20	Pentyl butyrate	540-18-1	ND	6.35±0.75	ND	ND	ND	31.57±2.96	15.87±2.20	ND	9.07±0.47	ND	15.77±1.28	6.24±0.74	32.04±2.33	ND	ND	ND	13.40±1.52	ND	32.37±3.35	ND	81.93±6.50	22.31±1.98	26.79±1.56	8.68±0.65	37.44±3.65	81.66±10.20	ND	16.45±1.44	35.23±4.52	30.61±2.84	11.63±1.23	54.09±6.86	18.93±1.52	13.34±1.65	10.05±0.96	16.08±1.95	ND	19.98±1.85	ND	32.09±2.96
E21	Propyl hexanoate	626-77-7	2.62±0.35	ND	4.99±0.62	47.69±4.85	ND	ND	ND	ND	20.54±2.52	ND	29.32±2.56	ND	ND	ND	53.68±4.58	13.10±1.02	43.92±4.98	ND	ND	ND	ND	24.08±1.85	ND	ND	27.63±1.94	ND	ND	ND	ND	ND	ND	ND	81.98±6.35	24.75±2.62	ND	18.02±1.54	11.06±1.32	ND	ND	ND
E22	Amyl 2-methylbutyrate	68039-26-9	8.84±0.85	7.93±0.85	23.54±0.98	41.55±3.65	7.20±0.56	114.01±15.20	30.84±1.58	19.77±1.25	64.59±5.69	ND	97.41±10.23	6.92±0.88	50.18±1.25	ND	55.64±5.96	16.84±1.86	90.70±10.47	21.23±1.75	51.87±5.28	ND	180.78±14.25	63.06±3.28	82.50±8.65	14.29±1.20	64.27±7.25	45.51±5.35	7.70±0.53	ND	ND	49.33±5.32	9.68±0.88	67.30±5.88	99.03±8.52	72.76±7.64	23.54±1.89	72.03±6.15	43.17±5.37	62.07±5.36	18.51±1.64	42.20±3.15
E23	Hexyl propanoate	2445-76-3	28.91±2.13	92.52±10.28	56.51±4.85	695.73±76.84	15.55±0.89	96.56±9.86	284.52±35.96	136.26±10.56	242.59±29.87	5.26±0.45	278.31±30.17	5.28±0.43	256.58±36.98	ND	269.10±28.15	306.51±35.21	383.09±42.35	21.35±1.84	63.43±7.56	2.58±0.12	1404.90±150.36	297.75±20.78	137.53±14.50	20.91±2.95	122.71±12.30	137.05±15.62	22.66±1.45	21.63±2.62	27.84±1.86	129.23±15.85	71.24±7.25	328.39±35.20	61.68±4.84	204.99±23.67	31.52±3.57	429.93±35.69	251.69±26.51	77.91±4.65	28.99±2.75	183.45±15.62
E24	Hexyl isobutyrate	2349-07-7	ND	ND	ND	ND	ND	127.67±15.46	ND	ND	ND	ND	ND	ND	ND	ND	ND	ND	ND	ND	262.64±30.21	ND	ND	ND	ND	ND	ND	191.78±15.85	ND	ND	ND	ND	ND	ND	ND	ND	ND	ND	ND	ND	ND	ND
E25	Heptyl acetate	112-06-1	ND	ND	ND	ND	ND	ND	ND	ND	ND	ND	ND	ND	ND	ND	ND	9.40±0.54	ND	ND	ND	2.52±0.18	ND	ND	ND	ND	ND	ND	ND	ND	ND	ND	ND	ND	ND	ND	ND	ND	ND	ND	ND	ND
E26	Butyl caproate	626-82-4	219.16±18.95	68.00±7.85	121.68±15.21	1607.26±184.56	209.59±23.15	293.28±35.96	68.82±7.62	28.00±2.36	313.49±35.88	15.98±1.96	463.41±40.85	297.66±26.53	157.22±19.45	26.97±2.98	1211.25±150.21	661.45±25.78	326.76±30.84	97.96±4.56	662.87±45.87	7.70±0.56	795.65±88.12	1101.64±120.89	442.19±48.71	375.40±28.50	1126.08±125.36	1204.67±135.96	47.31±6.85	303.83±36.84	348.87±30.15	570.36±53.86	30.64±2.53	174.89±10.65	612.69±68.51	275.43±28.63	561.62±62.35	619.58±55.62	112.72±15.62	131.33±12.30	100.32±9.46	1551.01±186.35
E27	Hexyl butyrate	2639-63-6	116.42±10.87	287.02±29.63	70.13±8.54	1574.41±195.21	118.64±17.95	890.82±96.35	833.25±89.33	189.95±1.45	384.10±49.78	65.33±7.52	512.96±58.96	141.41±12.85	1226.6±200.12	3.62±0.15	969.63±100.25	758.79±45.96	455.95±67.02	90.89±8.52	1695.57±150.12	7.50±0.52	2145.69±186.54	1311.43±140.25	1166.86±105.87	270.26±18.65	642.59±74.21	2709.52±302.51	243.90±32.45	1277.16±187.29	1535.08±180.63	548.65±62.37	610.73±73.24	2136.86±265.33	390.83±45.36	374.83±40.65	874.11±74.21	849.02±75.68	178.38±18.64	364.51±27.62	400.19±32.84	1261.14±135.36
E28	Hexyl 2-methylbutyrate	10032-15-2	283.36±30.41	500.95±58.12	1247.74±143.86	1742.48±145.65	586.62±76.52	7589.21±865.32	3951.26±485.26	2487.87±268.98	3249.63±384.96	261.72±23.54	5992.96±684.15	266.11±28.56	3813.4±394.75	160.76±12.75	3744.1±298.05	2777.76±300.15	4628.49±450.66	739.31±86.12	5688.08±486.97	306.36±23.85	8980.62±850.45	4645.32±512.78	10087.55±1534.58	1014.60±120.87	2021.38±186.45	4849.92±523.50	1101.76±143.58	243.31±30.47	855.49±76.24	1437.28±185.62	1043.71±130.52	6907.24±754.28	3608.36±425.38	2789.47±321.56	4994.28±562.30	6258.28±784.36	2058.86±246.85	3257.41±386.12	1600.94±185.94	5633.91±594.53
E29	Ethyl octanoate	106-32-1	ND	ND	ND	ND	28.35±2.96	ND	ND	ND	ND	ND	ND	ND	ND	ND	44.50±3.25	ND	ND	ND	ND	ND	ND	ND	ND	ND	ND	ND	ND	ND	ND	ND	ND	ND	ND	ND	ND	ND	ND	ND	ND	27.74±2.45
E30	2-Methylbutyl hexanoate	2601-13-0	11.06±1.02	ND	30.25±4.52	54.11±5.87	13.63±1.45	24.17±2.41	12.87±0.56	9.41±0.98	93.12±10.25	4.49±0.32	128.86±9.65	15.50±1.85	38.89±2.85	ND	46.64±3.66	25.14±1.25	97.41±8.50	63.72±7.02	26.12±3.35	ND	185.57±13.65	41.79±3.54	18.08±1.58	8.26±0.53	135.45±10.30	26.68±2.85	19.62±2.84	ND	22.40±2.86	47.22±5.24	ND	17.65±1.58	291.37±32.86	48.33±5.32	60.27±5.86	81.18±9.25	33.20±3.86	121.15±14.25	1.20±0.04	125.74±10.65
E31	trans-2-Hexenyl valerate	56922-74-8	ND	ND	ND	ND	ND	ND	ND	ND	ND	ND	ND	ND	ND	ND	ND	ND	ND	20.18±1.08	ND	ND	57.99±5.20	ND	29.54±1.54	ND	ND	ND	ND	ND	ND	ND	7.68±0.84	30.26±3.59	ND	11.09±1.57	20.56±1.62	ND	ND	ND	ND	27.48±2.45
E32	Amyl caproate	540-07-8	ND	10.35±1.09	28.26±3.21	ND	85.76±8.96	86.44±8.42	ND	ND	133.75±14.86	ND	166.95±10.28	60.93±6.22	ND	11.99±1.02	ND	ND	133.04±9.45	44.05±3.05	ND	ND	ND	ND	245.78±18.64	40.38±3.65	364.73±25.98	318.29±35.20	35.37±3.23	48.64±5.08	159.40±18.62	136.04±15.62	ND	ND	255.89±28.65	ND	ND	ND	ND	79.55±6.85	2.93±0.12	336.23±38.61
E33	Octyl hexanoate	4887-30-3	35.60±3.21	ND	ND	ND	ND	ND	ND	ND	ND	ND	ND	ND	ND	ND	ND	ND	ND	ND	219.39±25.96	ND	ND	ND	ND	ND	ND	ND	ND	ND	ND	ND	ND	ND	ND	ND	ND	191.84±23.65	44.93±4.62	ND	ND	ND
E34	Hexyl valerate	1117-59-5	ND	ND	ND	ND	ND	ND	70.78±4.36	26.95±2.99	ND	ND	ND	ND	ND	ND	ND	ND	ND	ND	ND	ND	ND	ND	ND	ND	ND	ND	ND	ND	ND	ND	37.17±3.56	204.26±25.32	ND	ND	ND	ND	ND	ND	ND	ND
E35	Butyl heptanoate	5454-28-4	ND	ND	ND	363.05±25.68	ND	ND	ND	ND	ND	ND	25.85±2.44	ND	ND	ND	201.93±15.89	167.62±1.77	ND	ND	97.29±5.87	ND	115.40±10.25	126.62±8.52	ND	ND	18.48±1.45	49.59±5.85	ND	ND	ND	ND	ND	ND	ND	ND	ND	84.27±9.54	ND	ND	ND	119.31±10.35
E36	Propyl octanoate	624-13-5	ND	ND	2.85±0.08	83.56±9.65	ND	ND	ND	ND	16.96±1.25	ND	18.85±1.45	ND	ND	ND	59.69±5.92	8.90±0.23	15.26±1.20	ND	ND	ND	ND	28.93±1.78	ND	ND	11.55±1.03	ND	ND	ND	ND	ND	ND	ND	16.03±1.54	5.47±0.65	ND	19.73±1.85	ND	ND	ND	19.54±1.53
E37	Heptyl valerate	5451-80-9	ND	ND	ND	ND	ND	ND	ND	ND	ND	ND	ND	ND	ND	ND	ND	ND	ND	ND	ND	ND	ND	ND	ND	ND	7.02±0.62	ND	ND	ND	ND	ND	ND	ND	38.84±3.28	ND	143.09±18.35	ND	ND	ND	ND	ND
E38	Heptyl 2-methylbutyrate	50862-12-9	49.24±3.86	ND	5.35±0.85	53.14±4.28	3.76±0.35	75.34±6.85	19.25±1.23	9.44±0.85	24.74±1.87	ND	37.70±3.58	ND	ND	ND	22.34±2.12	30.38±2.14	31.06±2.46	ND	32.93±2.12	ND	111.43±9.65	32.61±3.65	24.15±1.89	ND	ND	ND	ND	ND	ND	ND	ND	52.39±5.62	22.46±3.91	14.34±1.87	33.86±4.25	41.89±4.32	11.26±1.35	13.98±1.84	ND	16.29±1.02
E39	3-methylbut-2-enyl hexanoate	76649-22-4	ND	ND	ND	ND	ND	ND	ND	ND	ND	ND	ND	ND	ND	ND	ND	ND	ND	6.22±0.28	ND	ND	ND	ND	ND	ND	8.60±0.53	ND	ND	ND	ND	ND	ND	ND	ND	ND	ND	ND	ND	ND	ND	ND
E40	Hexyl hexanoate	6378-65-0	290.24±25.78	512.15±60.23	222.38±26.56	1319.28±158.72	1018.30±140.52	968.52±102.36	772.87±65.81	165.93±17.86	1478.14±156.98	139.78±12.96	1456.45±186.78	459.72±48.50	1469.69±150.28	239.84±28.96	2108.62±280.96	3247.73±350.56	1495.72±120.78	359.05±25.74	2700.15±280.45	88.31±9.20	321.59±25.67	283.29±20.22	5688.01±415.97	474.79±42.65	2872.65±300.89	5494.48±475.20	961.62±57.88	621.23±52.46	4062.51±486.32	1135.98±135.82	515.22±56.34	3549.83±395.62	1912.10±245.36	83.05±7.64	211.98±18.62	2418.26±286.65	396.57±48.65	631.19±72.58	240.09±18.64	5403.15±586.30
E41	Butyl caprylate	589-75-3	ND	ND	ND	2611.76±294.85	6.28±0.74	243.85±26.95	ND	ND	ND	ND	ND	210.92±20.36	ND	ND	1209.64±110.23	ND	ND	ND	ND	ND	ND	1979.37±150.38	ND	148.68±12.85	ND	1628.42±120.35	ND	ND	ND	261.01±21.88	ND	ND	ND	ND	ND	980.49±83.56	ND	ND	ND	2266.43±246.15
E42	Hexyl tiglate	16930-96-4	2.97±0.32	3.17±0.16	8.47±0.86	136.93±14.26	ND	88.87±9.65	25.83±1.96	20.09±3.20	71.33±8.21	ND	44.66±4.98	ND	11.21±1.02	11.04±0.94	82.12±6.36	39.04±2.85	64.06±6.85	23.84±1.85	89.66±4.95	11.30±1.25	233.71±19.66	128.44±9.46	81.36±6.54	17.95±1.48	61.04±4.25	61.06±7.20	9.02±0.84	ND	15.59±1.86	32.79±3.26	30.56±3.62	143.52±16.35	80.72±6.57	33.62±3.65	ND	72.23±6.84	30.30±3.26	19.13±1.65	ND	29.81±2.37
E43	Butyrolactone	96-48-0	ND	17.42±0.89	ND	ND	ND	ND	ND	ND	ND	ND	ND	ND	ND	ND	ND	ND	ND	ND	ND	ND	ND	ND	ND	ND	ND	ND	ND	ND	ND	ND	ND	ND	ND	ND	ND	ND	ND	ND	ND	ND
E44	2-Pentyl octanoate	55193-30-1	ND	ND	2.97±0.25	ND	ND	ND	ND	ND	ND	ND	ND	10.84±1.85	15.05±1.07	ND	ND	ND	ND	ND	ND	ND	245.97±28.30	ND	ND	ND	164.81±10.02	ND	ND	ND	ND	ND	ND	ND	ND	24.26±3.62	ND	ND	20.83±2.16	ND	ND	ND
E45	2-Methylbutyl octanoate	67121-39-5	15.02±0.14	ND	32.19±2.78	125.09±11.35	49.25±5.55	ND	ND	ND	105.85±10.25	ND	161.20±12.36	20.78±2.23	49.35±2.55	ND	108.44±5.31	105.31±9.65	98.62±5.94	26.55±1.65	99.19±5.50	2.92±0.14	ND	114.02±9.25	40.15±3.25	ND	ND	ND	19.88±0.96	ND	40.53±5.05	62.81±6.84	30.16±3.27	118.59±14.25	96.05±8.26	ND	93.75±8.35	212.77±18.35	ND	ND	ND	320.66±26.35
E46	Hexyl caprylate	1117-55-1	66.97±4.98	ND	80.29±9.69	653.28±70.24	86.15±7.96	87.93±8.12	ND	ND	339.17±35.69	ND	436.34±41.84	14.82±1.52	ND	ND	181.37±12.52	75.42±5.75	84.46±6.12	ND	252.43±18.32	ND	240.97±26.48	352.56±28.65	213.56±18.55	30.86±2.35	67.18±5.95	311.32±24.03	29.45±1.25	ND	124.62±15.20	53.82±5.62	ND	144.89±15.84	ND	ND	188.66±20.65	171.35±19.34	ND	ND	ND	310.40±27.63
E47	Butyl caprate	30673-36-0	ND	ND	ND	163.04±12.52	ND	ND	ND	ND	ND	ND	ND	ND	ND	ND	64.89±6.23	ND	ND	ND	ND	ND	ND	84.06±7.15	15.23±1.25	ND	ND	ND	ND	ND	ND	ND	ND	ND	ND	ND	ND	14.52±1.62	ND	ND	ND	28.32±1.25
Aldehydes
A1	Hexanal	66-25-1	76.93±8.27	130.52±15.21	42.77±8.65	756.56±82.36	87.97±9.54	225.26±18.69	141.37±18.96	200.09±25.12	153.44±18.66	147.67±12.54	156.22±12.36	79.51±8.54	353.86±26.75	142.7±15.20	1050.38±85.45	121.50±9.16	168.76±12.28	326.66±38.10	470.52±52.84	151.53±12.02	267.79±20.32	281.89±26.17	126.97±10.85	238.71±15.38	291.17±35.21	517.39±45.28	219.93±12.84	135.46±15.20	258.82±28.63	304.93±32.55	351.10±38.92	257.79±28.53	372.01±40.32	219.07±18.54	49.67±6.25	140.33±1.23	328.94±35.66	138.16±12.84	29.29±1.86	171.98±14.36
A2	2-Methyl-4-pentenal	5187-71-3	ND	ND	ND	ND	ND	ND	ND	ND	ND	ND	ND	16.77±2.21	ND	ND	ND	ND	ND	ND	ND	ND	ND	ND	ND	ND	ND	110.33±9.85	32.21±2.61	ND	ND	ND	5.77±0.48	75.26±6.58	ND	ND	ND	ND	ND	36.78±4.65	10.24±0.95	ND
A3	(Z)-3-Hexenal	6789-80-6	ND	ND	9.59±1.23	ND	ND	ND	20.84±2.45	5.18±0.65	15.37±1.95	6.44±0.78	6.24±0.85	3.84±0.23	10.61±1.05	12.01±1.65	ND	8.65±0.54	ND	ND	ND	4.61±0.29	ND	ND	ND	ND	51.40±3.85	99.75±7.12	19.86±1.59	ND	ND	ND	9.95±0.62	14.11±1.23	ND	ND	12.38±1.02	ND	ND	ND	13.49±1.02	ND
A4	(E)-2-Hexenal	6728-26-3	631.72±59.98	835.78±85.96	569.95±26.95	1143.89±150.36	2352.61±257.84	3576.48±450.96	2255.33±257.98	2527.58±321.56	1760.03±189.20	2439.51±280.95	2225.45±254.69	1573.37±178.94	2568.99±245.78	1301.56±180.32	1835.30±124.25	868.83±70.43	2112.05±243.56	2304.07±185.45	4435.22±500.52	1636.52±186.78	2228.34±201.75	2345.06±251.96	2466.65±236.08	1108.37±146.85	1743.18±190.62	3673.00±285.45	1566.45±176.94	579.38±48.92	1257.03±152.55	1933.54±203.67	2159.05±235.60	2084.98±285.35	3057.54±285.32	1874.98±156.42	1577.69±165.32	2525.39±267.21	2328.94±267.84	2473.84±286.51	1360.22±154.30	3010.64±285.12
A5	Octanal	124-13-0	3.76±0.14	ND	5.84±0.85	ND	ND	ND	ND	ND	ND	ND	8.54±0.74	ND	ND	ND	ND	29.76±2.33	ND	ND	ND	ND	ND	ND	ND	ND	ND	ND	ND	ND	8.64±0.95	ND	ND	ND	ND	ND	ND	13.47±1.25	ND	12.10±1.06	3.19±0.12	ND
A6	(Z)-2-Heptenal	57266-86-1	11.08±0.15	5.73±0.42	8.76±0.56	ND	ND	ND	40.48±5.62	ND	ND	15.01±1.23	24.41±1.89	ND	18.90±0.95	4.53±0.22	ND	53.46±4.95	9.80±0.57	ND	ND	8.08±0.55	ND	15.95±1.02	ND	ND	8.64±0.62	ND	ND	ND	ND	ND	ND	ND	ND	ND	36.76±4.25	37.09±2.36	ND	37.22±2.86	5.26±0.34	ND
A7	Nonanal	124-19-6	13.61±0.22	1.69±0.13	21.86±1.96	ND	13.19±1.98	ND	ND	8.11±0.98	ND	13.65±1.12	35.07±4.52	14.07±1.25	8.65±0.54	11.22±0.97	ND	96.12±10.74	ND	12.38±0.86	ND	7.52±0.48	ND	ND	15.69±1.48	12.16±1.05	9.97±0.74	ND	4.16±0.24	7.11±0.55	27.67±3.21	13.18±1.35	ND	ND	ND	11.64±1.25	ND	47.73±3.65	ND	41.09±3.05	10.63±0.85	ND
A8	(E)-2-Octenal	2548-87-0	4.25±0.14	ND	3.44±0.08	ND	4.75±0.35	ND	10.96±1.25	ND	ND	5.88±0.36	ND	ND	ND	3.36±0.08	ND	31.11±2.85	ND	ND	ND	3.37±0.18	13.26±0.95	ND	ND	ND	ND	ND	ND	ND	ND	ND	ND	ND	ND	ND	7.90±0.86	ND	ND	14.36±1.38	1.87±0.05	ND
A9	(E,E)-2,4-Heptadienal	4313-03-5	ND	ND	ND	ND	9.32±0.82	ND	ND	ND	ND	5.71±0.44	ND	ND	ND	ND	ND	ND	ND	ND	ND	3.54±0.06	ND	ND	ND	ND	ND	ND	ND	ND	ND	ND	ND	ND	ND	ND	ND	ND	ND	ND	ND	ND
A10	(Z)-2-Nonenal	60784-31-8	ND	ND	ND	ND	ND	ND	ND	ND	ND	ND	ND	ND	ND	ND	ND	ND	ND	ND	ND	ND	ND	ND	ND	ND	ND	ND	ND	ND	ND	ND	ND	ND	ND	ND	ND	11.15±1.23	ND	23.49±1.85	ND	ND
A11	Benzaldehyde	100-52-7	ND	ND	ND	ND	ND	ND	ND	ND	ND	ND	ND	ND	ND	ND	ND	108.11±9.64	ND	ND	ND	ND	ND	ND	ND	ND	108.11±9.25	ND	ND	ND	ND	ND	ND	ND	ND	ND	ND	ND	ND	ND	ND	ND
A12	(E)-2-Decenal	3913-81-3	ND	ND	ND	ND	ND	ND	18.08±0.96	ND	ND	16.67±0.96	ND	ND	ND	ND	ND	ND	ND	ND	ND	ND	ND	ND	ND	ND	ND	ND	ND	ND	ND	ND	ND	ND	ND	ND	ND	ND	ND	38.62±3.64	ND	ND
Alcohols
B1	1-Propanol	71-23-8	ND	ND	ND	ND	ND	ND	ND	ND	ND	ND	ND	ND	ND	ND	35.99±2.56	ND	ND	ND	ND	ND	ND	ND	ND	ND	ND	ND	ND	ND	ND	ND	ND	ND	ND	ND	ND	ND	ND	ND	ND	ND
B2	1-Butanol	71-36-3	31.01±2.25	ND	ND	ND	ND	ND	113.83±12.63	ND	ND	ND	ND	ND	158.62±12.22	ND	542.07±49.62	ND	ND	ND	ND	ND	ND	ND	ND	28.77±1.54	ND	ND	ND	61.99±5.28	69.19±7.10	ND	ND	ND	ND	ND	ND	ND	ND	ND	ND	ND
B3	2-Methyl-1-butanol	137-32-6	18.45±1.89	ND	24.50±2.85	23.62±3.56	ND	ND	75.36±8.62	66.88±4.68	80.49±8.96	ND	75.45±7.85	ND	149.4±10.35	ND	123.02±14.20	ND	102.12±8.58	ND	ND	ND	122.8	ND	30.60±2.36	ND	40.92±3.15	ND	22.54±1.64	ND	ND	ND	ND	25.92±2.86	35.60±3.85	66.51±5.17	ND	71.14±6.94	67.56±5.88	127.74±10.36	ND	31.60±2.85
B4	2-Hexyn-1-ol	764-60-3	5.73±0.49	8.62±0.49	10.53±1.98	30.43±2.97	23.03±0.96	31.17±4.56	27.47±1.85	34.43±1.63	25.41±3.54	34.84±2.69	27.72±1.59	18.63±1.45	29.40±0.98	13.67±0.57	ND	10.90±0.45	29.39±1.53	26.48±1.25	58.55±5.01	15.97±1.02	28.74	25.41±1.50	28.92±1.54	11.71±0.62	20.42±1.22	66.21±5.21	22.40±2.83	5.52±0.63	ND	20.27±2.86	24.10±2.51	27.90±3.65	29.99±3.62	20.12±2.01	18.97±1.25	27.41±3.10	23.42±1.86	27.33±2.14	6.27±0.52	21.83±1.54
B5	1-Hexanol	111-27-3	39.08±3.78	35.40±3.88	16.9±1.23	161.92±17.52	4.36±0.33	63.39±8.96	364.88±42.56	114.66±12.36	37.23±3.25	ND	47.08±2.36	ND	393.09±21.25	45.15±2.36	240.07±10.98	86.29±7.62	52.84±4.28	ND	68.91±5.22	53.31±3.85	82.81	71.49±5.35	138.24±10.96	35.27±1.27	41.85±3.25	55.17±3.02	48.79±5.62	147.01±17.85	108.59±12.50	28.27±3.65	97.74±6.55	343.74±40.62	ND	35.40±2.62	34.75±3.86	77.22±6.54	41.05±3.76	40.08±3.28	ND	54.36±3.87
Ketones
C1	1-Penten-3-one	1629-58-9	ND	ND	ND	ND	8.92±0.92	ND	8.23±0.59	5.03±0.12	ND	6.62±0.75	ND	ND	ND	ND	ND	ND	ND	ND	15.07±0.85	ND	ND	ND	ND	ND	ND	ND	6.91±0.81	ND	ND	ND	ND	ND	ND	ND	ND	ND	ND	7.29±0.56	ND	ND
C2	1-Octen-3-one	4312-99-6	5.74±0.42	ND	ND	ND	6.04±0.32	ND	13.63±1.23	ND	ND	6.25±0.59	10.90±0.98	ND	ND	ND	ND	44.64±3.25	ND	ND	ND	ND	ND	ND	ND	ND	ND	ND	ND	ND	ND	ND	ND	ND	ND	ND	12.98±1.62	19.93±1.85	ND	26.64±2.45	2.73±0.15	ND
C3	6-Methyl-5-hepten-2-one	110-93-0	8.38±0.79	ND	7.64±0.85	ND	ND	ND	ND	ND	ND	4.86±0.32	ND	ND	ND	ND	33.26±2.45	ND	ND	ND	ND	ND	ND	ND	ND	ND	ND	ND	ND	9.84±0.83	20.67±2.86	19.64±2.20	ND	ND	ND	ND	ND	ND	ND	31.10±2.96	ND	ND
Acids
D1	2-Methylbutanoic acid	116-53-0	22.05±1.96	ND	12.9±0.96	ND	ND	ND	130.86±15.63	124.49±5.58	50.20±6.12	ND	113.51±12.85	ND	63.47±1.85	ND	201.97±12.55	61.46±5.85	120.97±10.75	59.83±3.76	33.56±0.96	ND	134.68	ND	ND	ND	76.90±2.63	ND	ND	ND	ND	ND	ND	ND	168.88±17.62	47.01±3.83	ND	47.16±5.36	35.60±3.85	ND	ND	28.17±1.94
Others
O1	(E)-2-Pentenal	1576-87-0	ND	ND	ND	ND	ND	ND	ND	ND	ND	3.78±0.41	ND	ND	ND	ND	ND	ND	ND	ND	ND	ND	ND	ND	ND	ND	ND	ND	ND	ND	ND	ND	ND	ND	ND	ND	ND	ND	ND	ND	ND	ND
O2	Dodecane	112-40-3	6.54±0.62	ND	ND	ND	ND	ND	127.30±10.26	ND	ND	7.00±0.65	97.64±9.86	ND	ND	3.75±0.45	ND	ND	ND	ND	ND	ND	ND	ND	ND	ND	ND	ND	11.00±1.56	ND	12.26±1.65	ND	ND	12.83±1.02	ND	ND	ND	ND	ND	ND	ND	ND
O3	Tetradecane	629-59-4	8.98±0.79	ND	ND	39.79±3.85	9.31±0.78	ND	9.50±0.85	18.70±1.23	27.43±3.21	33.91±4.21	85.88±8.45	ND	38.94±2.21	11.04±1.25	48.63±4.25	92.26±8.24	22.91±1.06	31.87±2.85	34.67±1.52	18.58±1.28	56.71	30.91±1.25	12.42±1.08	25.94±1.98	18.65±1.02	26.55±1.08	23.56±3.57	4.94±0.52	80.31±9.08	27.62±3.25	18.17±1.62	129.62±15.32	30.25±4.20	29.62±2.84	28.50±2.95	72.26±6.28	29.00±2.38	37.76±2.94	ND	ND
O4	Copaene	3856-25-5	ND	ND	ND	ND	11.01±1.23	ND	12.42±0.96	ND	ND	ND	ND	17.87±1.25	ND	ND	ND	ND	ND	13.09±1.45	ND	ND	ND	ND	ND	ND	ND	20.71±1.20	ND	ND	ND	ND	ND	ND	8.02±0.95	ND	20.59±2.84	ND	ND	ND	ND	11.64±0.51
O5	Hexadecane	544-76-3	4.40±0.51	ND	ND	88.67±9.65	ND	ND	ND	9.57±1.02	18.57±1.56	ND	ND	ND	ND	ND	42.20±3.25	21.91±1.96	ND	24.36±2.55	ND	10.72±0.58	39.74	26.75±1.98	ND	ND	16.41±1.23	ND	ND	ND	ND	35.16±3.66	13.02±1.03	34.51±3.85	41.90±5.36	18.61±1.62	ND	13.76±1.95	19.85±2.05	ND	ND	ND
O6	Estragole	140-67-0	309.06±35.21	100.12±15.23	ND	1196.18±142.96	ND	48.46±4.21	76.45±7.86	152.53±16.96	172.52±14.56	35.07±3.25	48.40±4.96	53.12±5.33	130.49±12.30	5.78±0.33	2012.56±250.91	823.66±86.82	92.33±5.12	ND	72.29±6.57	59.69±4.12	1985.87	963.93±83.05	1360.15±118.67	218.48±18.53	89.98±10.20	ND	ND	93.87±10.68	193.67±20.86	441.77±48.63	25.57±2.35	116.68±14.62	147.01±16.23	244.21±23.94	67.30±7.36	104.52±8.62	69.48±6.25	ND	ND	219.01±12.35
O7	α-Bergamotene	17699-05-7	ND	14.73±1.95	52.5±4.23	575.96±70.25	65.16±7.85	161.38±11.32	225.53±25.63	45.16±4.15	797.24±65.85	114.10±12.36	489.30±54.23	33.62±2.56	87.21±7.45	ND	913.93±82.45	62.46±6.98	908.21±60.45	266.45±35.02	1291.69±138.72	ND	1036.16	835.3±53.22	638.30±45.28	75.41±8.65	357.03±38.61	476.13±30.28	49.77±4.82	138.54±15.62	231.14±25.81	610.06±75.34	234.36±18.46	1106.64±130.85	397.67±42.52	63.40±5.83	264.83±35.67	280.06±24.57	335.68±35.67	172.53±13.64	ND	314.10±35.21
O8	α-Farnesene	502-61-4	18.73±1.69	61.91±7.56	140.51±19.85	2919.09±325.82	343.93±41.63	669.77±70.89	1010.29±124.86	199.26±22.36	1573.94±185.46	493.67±53.69	923.51±98.63	236.48±28.94	353.96±46.98	7.76±0.85	1764.49±150.42	48.52±3.82	1636.67±118.45	473.42±38.20	1274.65±102.73	40.62±2.86	2006.98	2074.39±230.78	1455.39±138.95	198.46±25.38	928.76±130.25	1536.53±120.82	353.21±45.88	139.29±17.85	1188.50±152.42	1288.48±152.62	474.86±40.28	1473.07±186.35	1290.43±143.65	397.45±45.68	767.59±95.62	906.00±84.16	826.78±95.61	735.11±68.52	273.00±28.62	1498.29±186.02
O9	Thujopsene	470-40-6	ND	ND	12.51±1.87	97.63±9.85	19.46±1.85	ND	46.58±5.20	13.39±2.97	ND	24.23±3.74	40.94±4.02	15.95±1.05	21.69±1.56	ND	ND	ND	ND	ND	79.77±8.04	ND	ND	ND	47.97±4.03	ND	ND	67.02±4.27	16.51±1.86	ND	42.75±4.85	ND	ND	ND	60.59±5.25	ND	35.97±5.02	42.33±3.65	ND	37.42±4.30	ND	67.20±6.53
O10	Anethole	25679-28-1	8.67±0.86	2.21±0.32	12.95±0.96	213.91±18.25	6.80±0.54	15.03±1.25	16.82±1.98	ND	ND	10.76±1.08	17.43±1.09	ND	ND	4.51±0.21	492.16±25.78	25.78±1.93	24.81±1.28	56.80±4.28	16.82±1.20	ND	136.79	327.02±29.65	34.31±1.86	ND	32.19±1.85	87.34±4.16	48.90±5.06	ND	64.32±7.66	ND	ND	8.75±0.96	ND	5.85±0.43	6.32±0.75	53.55±4.12	ND	ND	2.96±0.25	183.57±15.52
Data are means ± SD of three replications; ND, not detected

## Sheet: Table S4
Table S4. Percentage (%) of each type of volatiles in apple cultivars
Cultivars	Esters	Aldehydes	Alcohols	Others
RG	57.93	25.39	3.23	13.45
GD	73.03	21.95	0.99	4.03
FJ	73.25	18.59	1.46	6.7
JNG	68.55	8.25	0.94	22.26
ID	46.16	44.8	0.5	8.54
OI	71.59	22.54	0.56	5.31
HF	56.81	22.63	5.29	15.27
JNT	52.6	36.86	2.9	7.64
MYK	63.24	15.05	1.12	20.59
GS	12.84	67.44	0.89	18.83
RL	72.55	15.21	0.93	11.31
SR	45.49	44.59	0.49	9.43
HG	63.99	24.3	6	5.71
HS	23.23	72.28	2.88	1.61
HY	60.82	12.11	3.95	23.12
EV	80.47	9.92	0.73	8.88
RGL	65.81	14.83	1.19	18.17
SI	33.56	48.84	0.49	17.11
JG	63.82	22.6	0.59	12.99
COP	23.19	69.23	2.64	4.94
JZ	70.39	9.13	0.85	19.63
CM	65.22	13.14	0.48	21.16
HC	77.15	9.38	0.71	12.76
MD	62.61	26.02	1.45	9.92
MI	69.47	17.61	0.82	12.1
QG	74.22	16.84	0.46	8.48
QYG	55.39	33.61	1.7	9.3
QYE	66.99	18.01	5.35	9.65
QYN	67.5	14.16	1.62	16.72
W1	56.13	20.91	0.45	22.51
WJK	41.93	42.96	2.07	13.04
AO	72.08	11.89	1.94	14.09
RD	61.17	23.61	0.45	14.77
YH	64.93	24.34	1.41	9.32
PL	73.46	15.19	0.48	10.87
CF2	77.38	13.98	0.89	7.75
PNM	51.58	31.34	1.56	15.52
RX	56.24	30.36	2.1	11.3
RY	58.81	34.37	0.15	6.67
RXH	79.23	11.78	0.4	8.59
